# Supplementary material for: Efficacy and Safety of Immunotherapy for Cervical Cancer—A Systematic Review of Clinical Trials
Source: Cancers (Basel). 2022 Jan 17;14(2):441. doi: 10.3390/cancers14020441 (PMC8773848; doi:10.3390/cancers14020441)
Supplement: Supplementary file 1 [file cancers-14-00441-s001.zip]

Archive with 1 entries (1 files):
- cancers-1544474-supplementary.pdf
